# Supplementary material for: Hypothalamic Median Eminence Thyrotropin-Releasing Hormone-Degrading Ectoenzyme Activity Is Dispensable for Basal Thyroid Axis Activity in Lean Rodents
Source: Cells. 2025 May 15;14(10):725. doi: 10.3390/cells14100725 (PMC12110239; doi:10.3390/cells14100725)
Supplement: Supplementary file 1 [file cells-14-00725-s001.zip]

Archive with 1 entries (1 files):
- cells-3503163-supplementary.pdf
